# Supplementary material for: Efficient PFAS prioritization in non-target HRMS data: systematic evaluation of the novel MD/C-m/C approach
Source: Anal Bioanal Chem. 2023 Feb 24;415(10):1791–801. doi: 10.1007/s00216-023-04601-1 (PMC10049945; doi:10.1007/s00216-023-04601-1)
Supplement: Supplementary file 2 — Supplementary file2 (XLSX 88.9 KB) [file 216_2023_4601_MOESM2_ESM.xlsx]

## Sheet: Mean
Mean F/C ratio for PFAS with %mass F > 50% (~55000 compounds)		m/C
		24.3478	25.2174	26.087	26.9565	27.8261	28.6957	29.5652	30.4348	31.3043	32.1739	33.0435	33.913	34.7826	35.6522	36.5217	37.3913	38.2609	39.1304	40	40.8696	41.7391	42.6087	43.4783	44.3478	45.2174	46.087	46.9565	47.8261	48.6957	49.5652	50.4348	51.3043	52.1739	53.0435	53.913	54.7826	55.6522	56.5217	57.3913	58.2609	59.1304	60	60.8696	61.7391	62.6087	63.4783	64.3478	65.2174
MD/C	0.0115217													1								1.2
	0.011087									0.861111
	0.0106522									0.875				1
	0.0102174				0.75		0.826471													1.25
	0.00978261				0.742208			0.851648		0.902862			1			1.05714
	0.00934783				0.737031	0.788886	0.804842	0.863889	0.854652	0.864567	1	0.955556						1.2
	0.00891304			0.71379	0.760417	0.782529	0.806546	0.845766		0.860168		0.991667			1.0216	1	1.16667						1.33333		1.25
	0.00847826				0.741818	0.794755	0.823584	0.844938	0.863557	0.888379	0.950529	0.978947			1	1.08571
	0.00804348					0.790692	0.805372	0.855728	0.869067	0.895668	1	0.964563	0.979995	1.00684	1.12302	1.01026	1.03561	1.17429								1.5
	0.0076087					0.810577	0.819803	0.834543	0.901039	0.892489	0.982716	0.905315	1.00708	1.03414	1.0258		1.13973					1.4
	0.00717391			0.707792	0.750639	0.776751	0.844201	0.854784	0.848252	0.930213	0.939684	0.958097	0.999049	1.08899	1.14682	1.02429	1.07294	1.16346	1.28571
	0.00673913						0.794705	0.870517	0.884488	0.878015	0.931733	0.994132	1.02547	1.06251	1.02635	1.05795	1.04492	1.14232								1.32571
	0.00630435			0.70949	0.761887	0.796391	0.827422	0.844063	0.853683	0.904129	0.945105	1.01202	0.986202	1.03228	1.08801	1.06848	1.12797	1.16341	1.20352	1.21286	1.25275	1.22406		1.33333
	0.00586957			0.715545	0.75728	0.76449	0.795544	0.813271		0.990155	0.933412	0.918525	1.04246	1.03798	1.0613	1.04646	1.1115	1.25388	1.18649	1.2034	1.33532	1.36939	1.2869	1.40893	1.38333		1.54286
	0.00543478		0.692308		0.757329	0.766266	0.798168	0.867605	0.871519	0.86604	0.925769	1.00508	0.982354	1.02245	1.07415	1.10264	1.13007	1.22088	1.23001	1.17005	1.22292	1.21106									1.75357
	0.005					0.793902	0.824268	0.819233	0.878071	0.925113	0.929947	0.989174	1.03764	1.01673	1.07268	1.11485	1.13684	1.16411	1.23476	1.16397	1.36787	1.18865	1.31201	1.25	1.30736	1.46508
	0.00456522				0.756914	0.783154	0.819187	0.842048	0.853294	0.902949	0.944504	0.93718	1.03863	1.10378	1.04082	1.05654	1.19073	1.17899	1.16712	1.18535	1.27092	1.30026	1.30743	1.23562	1.40638					1.5619
	0.00413043		0.695039	0.718175	0.743484	0.761108	0.788177	0.818693	0.861045	0.905952	0.912723	0.955696	0.983025	1.05837	1.12268	1.07806	1.10113	1.23655	1.21685	1.28269	1.25206	1.22784	1.34956	1.32557	1.27222	1.51429	1.47348					1.6381
	0.00369565				0.749439	0.818929	0.840779	0.853191	0.876129	0.924562	0.946849	0.974703	1.00315	1.03586	1.12349	1.14671	1.13164	1.13515	1.26729	1.27691	1.3286	1.32884	1.4415	1.35003	1.37527					1.66667	1.80333		1.6
	0.00326087			0.736472	0.779135	0.786567	0.814391	0.833911	0.868716	0.911051	0.938697	0.965955	0.99733	1.03027	1.06053	1.1368	1.19207	1.18296	1.1809	1.25065	1.34456	1.27032	1.3423	1.42891	1.31579	1.45707	1.32308			1.64015	1.63333
	0.00282609			0.731921	0.758668	0.763141	0.809294	0.843632	0.866031	0.926276	0.931421	0.969933	1.02195	1.01973	1.07581	1.0946	1.19604	1.24562	1.20754	1.18986	1.32107	1.35493	1.38483	1.29395	1.44716	1.54574	1.41165	1.59524	1.32143	1.50215				1.73611			2
	0.0023913	0.666667	0.7	0.733963	0.741991	0.769301	0.796287	0.868955	0.85654	0.925751	0.947181	0.969364	1.01445	1.0471	1.05811	1.0996	1.15664	1.20936	1.29624	1.24162	1.27611	1.3683	1.40701	1.41888	1.39185	1.43985	1.52084	1.51818	1.44417	1.55714	1.81845	1.62857
	0.00195652					0.780378	0.83213	0.840357	0.88184	0.942961	0.944385	0.985363	1.04878	1.02458	1.07997	1.10475	1.17306	1.20437	1.2281	1.32463	1.29861	1.28486	1.34378	1.46041	1.45465	1.4475	1.52802	1.36786	1.53629	1.43333			1.76667		1.93333					2
	0.00152174			0.747146	0.762895	0.779625	0.819789	0.854773	0.867896	0.942296	0.964263	0.968211	1.01736	1.04087	1.09914	1.10895	1.13841	1.20192	1.25834	1.26706	1.30715	1.33705	1.35442	1.42301	1.51455	1.5166	1.60923	1.58227	1.63109	1.53997	1.70414	1.4767	1.46786	1.63333		1.66667	1.63889
	0.00108696				0.770769	0.796675	0.807923	0.851788	0.866522	0.885624	0.928485	0.970272	1.02128	1.07203	1.0847	1.12071	1.16206	1.18187	1.2371	1.26755	1.36248	1.39732	1.38135	1.35145	1.4066	1.56912	1.51988	1.48727	1.62313	1.49442	1.80759	1.65741	1.60899	1.685		1.72222		1.95238			2.2381
	0.000652174				0.79385	0.819186	0.819351	0.84889	0.898294	0.9362	0.946886	0.991182	1.01256	1.01759	1.05006	1.12983	1.16161	1.22419	1.24682	1.3056	1.28992	1.42242	1.40501	1.4534	1.39761	1.49913	1.54118	1.63947	1.55913	1.541	1.75409	1.60186	1.55411	1.6625
	0.000217391						0.849778	0.862541	0.902802	0.938278	0.940652	0.97124	1.01051	1.04141	1.07659	1.11889	1.19261	1.2143	1.2487	1.25096	1.29539	1.35864	1.49511	1.43146	1.49176	1.42207	1.58797	1.67128	1.51386	1.54419	1.80558	1.59121		1.79074	1.7577	1.7416	2.03896	2	2
	-0.000217391						0.833088		0.854064	0.887664	0.954692	1.03417	1.01673	1.02763	1.10949	1.11377	1.16339	1.19428	1.2559	1.2757	1.31973	1.34518	1.4126	1.5086	1.5344	1.53691	1.48192	1.58011	1.694	1.6363	1.82531	1.58644	1.71143	1.75225	1.76473	1.925											2
	-0.000652174								0.915825		0.921873	1.03177	1.024	1.06682	1.08844	1.12872	1.12029	1.22285	1.25493	1.31141	1.33909	1.37581	1.36809	1.43745	1.57431	1.59601	1.57754	1.59217	1.64355	1.53509	1.83501	1.58224	1.72641	1.79091	1.78416	1.90316	1.73214	2.00449
	-0.00108696						0.891667	0.860686	0.943532	0.969444	0.930819	0.999642	1.02323	1.09327	1.03546	1.12236	1.17602	1.21883	1.19263	1.29062	1.31777	1.34614	1.41672	1.45085	1.50581	1.5794	1.62041	1.61092	1.69939	1.5135	1.82461	1.63386	1.79137	1.80422	1.91979	1.8966	1.99312		1.75	1.725
	-0.00152174					0.852513		0.909013	0.934485	0.952389	0.945826	1.06359	1.03239	1.091	1.07737	1.12674	1.15059	1.1843	1.24465	1.33996	1.29605	1.35681	1.3582	1.45634	1.51627	1.60654	1.71673	1.63505	1.65965	1.62199	1.83329	1.60137	1.80286	1.89295	1.82403	1.61648	1.83237	1.80261	2.00794					2		2.33333
	-0.00195652							0.893217	0.987608	1.01396	1.04251	1.11681	1.07211	1.14695	1.06832	1.16189	1.19181	1.15941	1.21572	1.23981	1.35746	1.33711	1.45383	1.43661	1.49157	1.54906	1.56244	1.77815	1.65971	1.66806	1.85104	1.61749	1.74796	1.83583	1.78939	1.94919	1.90655	2.01631	1.95833	2	2.04872		2.28958
	-0.0023913										0.99	0.985911	1.05438	1.11299	1.20316	1.23982	1.11786	1.34683	1.31133	1.26217	1.29663	1.38033	1.49846	1.45766	1.43879	1.54507	1.5477	1.68037	1.72842	1.71922	1.78531	1.64659	1.79469	1.74762	1.92409	1.87283	1.874	1.98794	2.02158	1.95853
	-0.00282609												0.937338	1.01894	1.11071	1.10373	1.15731	1.23226	1.21406	1.35089	1.36259	1.5034	1.45229	1.56597	1.58106	1.62871	1.64267	1.61258	1.63031	1.7741	1.8348	1.76563	1.82993	1.92965	1.8776	1.89054	1.8791	1.85417		2.24621		2.13143		2.33333	2.33333
	-0.00326087												1.01542		1.05621	1.04482	1.18303	1.22556	1.29379	1.14706	1.28661	1.33712	1.43207	1.55143	1.47628	1.5447	1.74383	1.73505	1.69404	1.65753	1.96442	1.88583	1.86506	1.88662	1.92953	1.8938	2.02082	2.0575	2.08074	1.91865	2.17929	1.8361			2
	-0.00369565															1.06481	1.025		1.13109	1.21959	1.22129	1.20462	1.2741	1.34043	1.44399	1.50215	1.65138	1.67417	1.67899	1.69146	1.74003	1.79864	1.88541	1.86746	1.89808	2.02106	2.04961	2.06304	2.13413	2.29938	2.31858	2.25051	2.26508	2.44643	2.39091	2.26286	2.53889
	-0.00413043																1.03086			1.15743	1.13423		1.34176	1.38283		1.45797	1.48155	1.50249	1.49904	1.73999	1.57817	1.8065	1.94357	1.94377	1.9033	1.90343	2.07123	2.03347	2.02312	2.09301	1.97573	2.15618	1.93333	2.1034	2.125
	-0.00456522																				1.22667		1.24846	1.27919	1.32249	1.40204	1.44728	1.59409	1.59428	1.66433	1.52358	1.73811	1.75173	1.74496	1.93329	1.90385	1.8903	1.98616	1.98664	2.01767	2.01414	2.00748		1.86463		2.25794		2.33333
	-0.005																				1.14961	1.23565		1.33492	1.3384	1.39813	1.50369	1.44947	1.45609	1.57886	1.59494	1.69523	1.70802	1.8144	1.78685	1.94421	1.98512	1.97433	1.97342	1.93169	2.17968	1.79841	2.23333			2.02024	2.23667
	-0.00543478																				1.17762			1.29814	1.26901	1.40074	1.31997		1.46663	1.54471	1.50079	1.61285	1.64039	1.79111	1.75102	1.84928	1.94419	1.99822	1.9991	2.01372	1.99044	2.01364	1.93876	2.24486	1.98571		2.32
	-0.00586957																						1.18317	1.34643	1.41481	1.44306	1.46907		1.48232	1.50989	1.61736	1.55997	1.66134	1.63855	1.69486	1.71419	1.81536	1.92086	1.98015	1.99263	2.115	1.93353	2.04875	2.11241	2.13719		2.33
	-0.00630435																						1.28112		1.28675		1.36115		1.43328	1.59872		1.52558	1.62181	1.68614	1.76638	1.76763	1.84914	1.84851	1.9277	1.98899	2.01954	2.09576	2.17263	1.94663	2.06	2.26667	2.25536
	-0.00673913																					1.18869			1.27915		1.38036		1.4621	1.4776	1.56799		1.58152	1.71096	1.73585	1.75316	1.84444	1.87178	1.7739	1.91531	1.91832	2.02918	2.08704	2.15494	2.02849	1.89753
	-0.00717391																										1.51236			1.48521			1.74351	1.68201	1.59711	1.7368	1.71462	1.93744	1.85995	1.88372	1.98037	2.10823	2.04184	2.05703	2.16467	2.00725	2.16825	2.2037
	-0.0076087																										1.42814			1.46667	1.53564	1.51316	1.57188	1.5387	1.55782	1.81347	1.65685	1.73144	1.85915	1.89088	1.96785	1.94129	2.07324	2.10404	2.07819	2.14961	2.20755
	-0.00804348																													1.59048				1.47922	1.68364	1.56569	1.67038	1.72509	1.72991	1.93736	1.88197	1.90796	2.04924	2.07918	2.12621	2.07622	2.02694	2.28108	1.80307
	-0.00847826																									1.38636				1.49206		1.43811		1.7285		1.63117	1.69091	1.76236	1.88047	1.88202	1.76614	1.8652	1.93216	2.10278	1.83007	2.20131	2.14495	2.20639	2.0744
	-0.00891304																													1.51157				1.47444		1.58268	1.74303	1.79901	1.77773	1.85311	1.99416	1.95054	1.91808	1.95714	1.99495	2.04212		2.2179	2.14253
	-0.00934783																																1.48889		1.8	1.71489	1.79815	1.79375	1.65758	1.73143	1.8435	1.83856	1.96703		2.09167	1.82993	2.06061	2.20857
	-0.00978261																												1.5				1.60238		1.61111	1.56485	1.6966		1.6	1.71128	1.80888	1.90063	1.99702	1.92708	1.99164	1.85238		2.13333	1.83852
	-0.0102174																													1.38889					1.40833			1.77353	1.74247	1.89286	1.90681	1.84196	1.9074	1.96139	1.86966		2.00309
	-0.0106522																																			1.72596		1.66096				1.67364	1.87321	1.8774		2.04082	1.97667	2.1869	1.88889
	-0.011087																																					1.64375		1.69192	1.77333	1.81667	1.84	1.92641	1.90542	1.97511	1.99111		1.84615
	-0.0115217																																	1.5						1.685	1.67292	1.8415			2.03521	2.04	2.18056	2.09375	1.99346
	-0.0119565																																			1.68052			1.64271	1.72895				1.80442	1.93968				1.88738
	-0.0123913																																				1.56		1.71071		1.75	1.91111		1.86387		2.00455
	-0.0128261																													1.33333										1.79524	1.625	1.77315	1.93333						1.90864
	-0.0132609																																	1.42361			1.66667				1.69451	1.63144		1.85365		1.79881	1.89773	2.12889
	-0.0136957																																											1.98268					1.96402
	-0.0141304																																							1.66667			1.765
	-0.0145652																																																1.97143
	-0.015																																							1.625			1.71296				1.83214
[truncated: 16 more columns]

## Sheet: Std
Standard deviation of F/C ratio for PFAS with %mass F > 50% (~55000 compounds)		m/C
MD/C		24.3478	25.2174	26.087	26.9565	27.8261	28.6957	29.5652	30.4348	31.3043	32.1739	33.0435	33.913	34.7826	35.6522	36.5217	37.3913	38.2609	39.1304	40	40.8696	41.7391	42.6087	43.4783	44.3478	45.2174	46.087	46.9565	47.8261	48.6957	49.5652	50.4348	51.3043	52.1739	53.0435	53.913	54.7826	55.6522	56.5217	57.3913	58.2609	59.1304	60	60.8696	61.7391	62.6087	63.4783	64.3478	65.2174
	0.0115217
	0.011087									0.010499
	0.0106522
	0.0102174						0.0205882
	0.00978261				0.0114453			0.0100315		0.00564413						0.0699854
	0.00934783				0.0125418	0.0128642	0.0172218	0.0226521	0.00776142	0.0404985		0.0475749
	0.00891304			0.00164515	0.00393713	0.0139349	0.0278848	0.0432772		0.0168758		0.0276385			0.040946		2.22045e-16
	0.00847826				0.0109311	0.0135985	0.0261097	0.0375036	0.0337588	0.0236129	0.0640512	0.0407682				0.0699854
	0.00804348					0.0123222	0.0383391	0.0312359	0.0315841	0.0216172		0.0456212	0.0526757	0.0268864	0.0048601	0.038376	0.0517181	0.0514286
	0.0076087					0.00235528	0.0245021	0.0435275	0.0368355	0.0317895	0.0432928	0.0280314	0.028944	0.045333	0.0310122		0.0682269
	0.00717391			0.0123206	0.00743816	0.00676148	0.0301767	0.0346053	0.0485125	0.050217	0.0490887	0.0450792	0.036231	0.0874644	0.0773158	0.0378234	0.0792499	0.0865385
	0.00673913						0.0271364	0.0442925	0.0437321	0.0407305	0.0314842	0.0634863	0.0932304	0.0695912	0.0583439	0.0736272	0.0659061	0.0671033								0.090981
	0.00630435			0.0104448	0.0142817	0.0165661	0.0356815	0.0361211	0.0394961	0.0208903	0.0739396	0.0569	0.0442169	0.069741	0.0560207	0.0742654	0.0725657	0.0588935	0.00780367	0.0580991	0.00951676	0.0791787
	0.00586957			0.0127874	0.013404	0.0208506	0.0189647	0.0165973		0.0326984	0.0238148	0.0460196	0.0625604	0.07607	0.0784832	0.0760794	0.0948987	0.0617266	0.100866	0.109686	0.0631813	0.0764285	0.0530397	0.120148	0.1		0.11547
	0.00543478		1.11022e-16		0.0113621	0.0220846	0.0202869	0.0311215	0.0421505	0.0263909	0.0480932	0.0347249	0.0404635	0.0898235	0.0627661	0.0911451	0.0940959	0.0966702	0.134099	0.0499368	0.0866388	0.0342035									0.012877
	0.005					0.0300035	0.0380062	0.0252703	0.0331746	0.0559871	0.0253131	0.0892709	0.0580444	0.0418569	0.0857155	0.090448	0.0747975	0.0807165	0.0742174	0.0899223	0.112283	0.109399	0.105119		0.11216	0.127834
	0.00456522				0.0122558	0.0234558	0.0134015	0.0313849	0.0227019	0.0521025	0.0509665	0.0433957	0.0988481	0.0575011	0.0550649	0.0913364	0.099838	0.0887314	0.0704888	0.101234	0.0915255	0.140435	0.113098	0.0600494	0.0946041					0.139971
	0.00413043		0.00518247	0.0087498	0.0166592	0.014208	0.0249761	0.0297511	0.0382046	0.0556408	0.0487306	0.069278	0.0485023	0.10466	0.0540819	0.059868	0.12021	0.088905	0.0752454	0.110795	0.0926344	0.085465	0.134846	0.114978	0.112902	0.0349927	0.182291					0.152381
	0.00369565				0.0172391	0.0222752	0.0342353	0.0245565	0.0288605	0.0471259	0.0488241	0.0558261	0.0449087	0.0436743	0.101023	0.062018	0.0492443	0.0822387	0.0795872	0.0837932	0.119211	0.10413	0.165875	0.0855511	0.0919296					0.096225	0.01		2.22045e-16
	0.00326087			0.0179634	0.0300961	0.0302377	0.0376847	0.0366691	0.0279533	0.0509326	0.0489406	0.0651994	0.0591024	0.0597778	0.0592229	0.107719	0.0787274	0.0616038	0.101386	0.117431	0.110659	0.0991981	0.127927	0.104262	0.0778693	0.104815	0.0921473			0.0838483	0.0666667
	0.00282609			0.0112758	0.0188395	0.017076	0.0288639	0.0425225	0.0274111	0.0586284	0.0483804	0.0442053	0.0771405	0.06242	0.0640542	0.0670445	0.114553	0.072651	0.0577779	0.0932433	0.129469	0.102402	0.123247	0.109318	0.0935361	0.173003	0.143113	0.0686175	0.0798596	0.096951				0.102138
	0.0023913		1.11022e-16	0.0134044	0.0290699	0.0292827	0.0288404	0.0425077	0.0296856	0.0459031	0.0496974	0.0581823	0.0671968	0.0741044	0.0680796	0.0678877	0.062158	0.100657	0.0799956	0.0709278	0.130051	0.153086	0.102405	0.15635	0.118969	0.128016	0.0973586	0.180831	0.140806	0.157143	0.0393713	0.0466569
	0.00195652					0.0238104	0.0448508	0.0262135	0.0353019	0.0515871	0.0552806	0.0645703	0.0852787	0.0550804	0.0679512	0.0820543	0.0804896	0.0703206	0.132214	0.0860187	0.0766708	0.13115	0.1716	0.129252	0.114913	0.103628	0.146794	0.0929064	0.218146	0.118918			0.133333		0.133333
	0.00152174			0.0196529	0.0347696	0.0244454	0.0278019	0.047781	0.0374344	0.0598724	0.0638187	0.0603824	0.0605024	0.0671768	0.0859613	0.0874394	0.082313	0.0753916	0.0679823	0.132037	0.109753	0.0846682	0.151632	0.170571	0.131384	0.1143	0.184214	0.115418	0.153957	0.15241	0.109466	0.096794	0.101707	0.163299			0.062113
	0.00108696				0.0198045	0.030579	0.0289585	0.0413101	0.0484324	0.0317603	0.0478894	0.0681408	0.0646365	0.0790679	0.0772877	0.0807147	0.0864974	0.0859588	0.0785666	0.0985052	0.158167	0.0930779	0.0981824	0.137686	0.168306	0.13109	0.0795547	0.117741	0.204727	0.112686	0.102113	0.153128	0.19464	0.27		0.213726		0.116642			0.0291606
	0.000652174				0.0301606	0.0440932	0.0513059	0.0505544	0.0398876	0.0632638	0.0581722	0.0563358	0.0681234	0.0618334	0.0759569	0.107094	0.0717424	0.111398	0.112082	0.0769728	0.0959141	0.149786	0.125497	0.0994456	0.123664	0.18443	0.155227	0.13706	0.180074	0.122551	0.0779435	0.197261	0.154062	0.073951
	0.000217391						0.0349106	0.0478099	0.0542604	0.0384448	0.0584436	0.0582839	0.0722176	0.0640517	0.0757783	0.0905724	0.0963547	0.0966323	0.104219	0.102032	0.0935571	0.112497	0.144169	0.151018	0.0942244	0.11104	0.183011	0.166236	0.128228	0.125107	0.0914816	0.12239		0.148437	0.116538	0.0654303	0.0636231		0.316228
	-0.000217391						0.0448228		0.0256404	0.0430452	0.0567932	0.0696117	0.0629594	0.0728747	0.0899314	0.0971313	0.104126	0.0698056	0.0951333	0.122635	0.0847665	0.0988857	0.110746	0.177899	0.104508	0.130595	0.128358	0.164281	0.158503	0.113745	0.133557	0.143298	0.166001	0.15638	0.103074	0.217945
	-0.000652174								0.0454234		0.0433004	0.0545489	0.0896391	0.0830821	0.0800102	0.0852708	0.0938752	0.0844	0.11772	0.114267	0.146605	0.113411	0.14304	0.120529	0.17558	0.0932046	0.124844	0.163837	0.205189	0.155778	0.12719	0.0836026	0.16377	0.130831	0.204065	0.177121	0.169408	0.223191
	-0.00108696						0.0117851	0.0615486	0.0584195	0.0494569	0.0700761	0.0673573	0.0629515	0.10792	0.0513671	0.109393	0.112336	0.137285	0.0968755	0.117233	0.116904	0.171604	0.132313	0.11769	0.120478	0.190602	0.126702	0.133174	0.170028	0.111049	0.153881	0.104082	0.114743	0.106787	0.155832	0.263288	0.212897			0.05
	-0.00152174					0.0250233		0.0307296	0.0115862	0.0726705	0.0671009	0.0640446	0.0955201	0.0764046	0.068423	0.0937879	0.102588	0.105745	0.082568	0.143429	0.121058	0.164133	0.124368	0.115542	0.1218	0.152625	0.142265	0.139109	0.160574	0.13088	0.181199	0.15421	0.140215	0.180347	0.270754	0.183875	0.122272	0.0965013	0.16323							0.333333
	-0.00195652							0.0289843	0.0342908	0.0343401	0.0744102	0.030127	0.112346	0.0932935	0.0873025	0.101358	0.109728	0.0955716	0.112836	0.129778	0.127768	0.105056	0.157309	0.159733	0.158167	0.136322	0.158372	0.122121	0.163825	0.122815	0.159574	0.135018	0.195196	0.198003	0.190419	0.231713	0.216546	0.202486	0.11024		0.158581		0.217776
	-0.0023913										0.03	0.0882372	0.0696628	0.0988454	0.0939265	0.131627	0.119021	0.0926878	0.146476	0.123652	0.121646	0.137741	0.134392	0.141579	0.171164	0.147243	0.126158	0.154391	0.199022	0.132464	0.123105	0.10946	0.190544	0.253057	0.185636	0.132213	0.136964	0.153881	0.158446	0.287879
	-0.00282609												0.0412363	0.0433543	0.0885685	0.0879857	0.100502	0.122121	0.101902	0.164954	0.168425	0.126663	0.18395	0.160402	0.155546	0.136184	0.144082	0.17638	0.191779	0.172571	0.0970251	0.129963	0.175619	0.211864	0.164284	0.169896	0.207672	0.201097		0.0156178		0.199264		4.44089e-16
	-0.00326087												0.0875909		0.0860762	0.0512531	0.0705724	0.0719833	0.0832606	0.0902172	0.116309	0.143398	0.152627	0.10686	0.198331	0.209896	0.116949	0.127405	0.178285	0.118054	0.108992	0.136956	0.139952	0.186834	0.218966	0.257141	0.169935	0.179682	0.180396	0.209741	0.115058	0.232203
	-0.00369565															0.0796512	0.0306186		0.0936133	0.0909523	0.0947895	0.060705	0.089226	0.114916	0.116319	0.146466	0.0924241	0.165938	0.16716	0.14321	0.18231	0.195736	0.123691	0.146077	0.226348	0.211038	0.20062	0.200305	0.190719	0.124211	0.153075	0.288507	0.2141	0.0927884	0.209781	0.377921	0.0989139
	-0.00413043																0.0690144			0.0485544	0.0595573		0.0646675	0.0817475		0.0840671	0.0805698	0.145563	0.16785	0.0899643	0.15249	0.114616	0.140649	0.118322	0.148388	0.179163	0.201274	0.24914	0.182422	0.158971	0.190704	0.182426	0.266667	0.150888	0.190941
	-0.00456522																				0.0522813		0.0877548	0.0908635	0.0695189	0.122683	0.0968833	0.11344	0.118984	0.0674517	0.103125	0.111448	0.149914	0.200769	0.133781	0.17912	0.136833	0.151023	0.224643	0.24849	0.189729	0.170022		0.116416		0.165767		0.235702
	-0.005																				0.0711892	0.0922963		0.0679209	0.0788209	0.0804444	0.0762538	0.131005	0.0771622	0.0768433	0.155395	0.117454	0.135888	0.0562026	0.163538	0.139822	0.0701887	0.13288	0.168279	0.213361	0.212194	0.240257	0.233882			0.304972	0.0520683
	-0.00543478																				0.108572			0.0991475	0.0728312	0.0684256	0.0435439		0.159844	0.147559	0.169279	0.137059	0.179499	0.104693	0.15256	0.11033	0.13181	0.071632	0.132509	0.165347	0.198482	0.212479	0.170783	0.181081	0.214951		0.227156
	-0.00586957																						0.0508752	0.132977	0.0898297	0.132513	0.106155		0.156525	0.0605833	0.110609	0.145697	0.136116	0.21636	0.186557	0.213412	0.111238	0.196216	0.194255	0.081032	0.178925	0.185071	0.209007	0.0650804	0.123269		0.130341
	-0.00630435																						0.0658332		0.0763821		0.0616117		0.112172	0.143065		0.152979	0.1536	0.154119	0.106907	0.151804	0.135358	0.169365	0.172139	0.157441	0.18441	0.170064	0.20881	0.226856	0.313688	0.0333333	0.148078
	-0.00673913																					0.0230073			0.0855897		0.0743547		0.0587529	0.153218	0.11594		0.161561	0.120782	0.168641	0.0913063	0.193808	0.111635	0.168997	0.103766	0.248236	0.151259	0.151039	0.215995	0.237282	0.260304
	-0.00717391																										0.0906958			0.145858			0.160795	0.156906	0.108979	0.171199	0.137716	0.143225	0.0685288	0.143338	0.225808	0.0622564	0.101496	0.112212	0.164042	0.279564	0.259836	0.22376
	-0.0076087																										0.0802692			0.163299	0.103573	0.0462068	0.168076	0.185155	0.0985484	0.0949651	0.150187	0.179459	0.173537	0.0795626	0.161769	0.12729	0.156818	0.0960097	0.102895	0.151459	0.231766
	-0.00804348																													0.0380952				0.0466239	0.106336	0.173858	0.204556	0.105341	0.235065	0.165356	0.123159	0.186748	0.0931695	0.152943	0.0337588	0.0925565	0.0987399	0.188284	0.143718
	-0.00847826																									0.043122				0.0354931		0.0540165		0.126037		0.185828	0.094562	0.115809	0.107142	0.145678	0.194796	0.156901	0.15449	0.145174	0.0952218	0.101142	0.105486	0.207473	0.226914
	-0.00891304																													0.0824389				0.0406885		0.0944062	0.076774	0.170349	0.0897443	0.149666	0.253558	0.111367	0.113098	0.088822	0.127125	0.19535		0.123999	0.203096
	-0.00934783																																0.0222222			0.0943046	0.0797157	0.0834093	0.0753321	0.138886	0.159804	0.128598	0.0807524		0.133445	0.193609	0.139176	0.136606
	-0.00978261																																0.08888		0.128586	0.0851219	0.0570131		0.177281	0.184029	0.135152	0.162889	0.189024	0.165031	0.124746	0.0357936		0.0166667	0.195489
	-0.0102174																													0.0785674					0.0220479			0.0843709	0.0506681	0.119641	0.176125	0.0926121	0.201239	0.104211	0.137205		0.0339458
	-0.0106522																																			0.0797266		0.0616869				0.131034	0.131756	0.166848		0.10588	0.157533	0.101169	0.141639
	-0.011087																																					0.0881671		0.136457	0.186667	0.185592	0.11366	0.146908	0.164866	0.0992856	0.188876		0.084265
	-0.0115217																																							0.03	0.0971602	0.0513166			0.134272	0.08	0.0889323	0.121031	0.110919
	-0.0119565																																			0.0675325			0.0855708	0.0428659				0.0654707	0.101587				0.15139
	-0.0123913																																				0.08		0.0061859		0.0833333	0.131468		0.153704		0.100447
	-0.0128261																																							0.0761905		0.0103522	0.0920447						0.102343
	-0.0132609																																	0.0344433			2.22045e-16				0.0395604	0.0297029		0.0457782		0.1431	0.0482118	0.0845029
	-0.0136957																																											0.0547581					0.153362
	-0.0141304																																										0.07
	-0.0145652																																																0.0571429
	-0.015																																										0.0866124				0.0728931
[truncated: 16 more columns]
